# Supplementary material for: Prognostic Value of the PROFUND Index for 30-Day Mortality in Acute Heart Failure
Source: Medicina (Kaunas). 2021 Oct 23;57(11):1150. doi: 10.3390/medicina57111150 (PMC8618627; doi:10.3390/medicina57111150)
Supplement: Supplementary file 1 [file medicina-57-01150-s001.zip]

Archive with 1 entries (1 files):
- medicina-1385360-supplementary.pdf
